# Supplementary material for: Serum Cystatin C as a Potential Predictor of the Severity of Multiple System Atrophy With Predominant Cerebellar Ataxia: A Case-Control Study in Chinese Population
Source: Front Neurosci. 2021 Sep 10;15:663980. doi: 10.3389/fnins.2021.663980 (PMC8461053; doi:10.3389/fnins.2021.663980)
Supplement: Supplementary file 1 [file Table_1.XLS]

## Sheet: MSA group - MSA Patients Group 
MSA Patients Group (n=52, F:M=17:35)
Number	Gender	Age, years	Diagnosis	Disease Duration, years	Child-Pugh Classification	Hypertension	Diabetes Mellitus	Anemia	Heavy Smoking	Alcoholic Abuse	UA, μmol/L	SCr, μmol/L	BUN, mmol/L	Cys-C,mg/L	USMARS-I	USMARS-II	USMARDS-IV	Total USMARS	Disease Progression Rate
1	Female	34	MSA-C	2	A	N	N	N	N	N	219	55	3.7	0.68	10	14	1	25	0.5
2	Female	43	MSA-P	1	A	N	N	N	N	N	278	45	5.9	0.82	16	13	2	31	2
3	Female	48	MSA-C	1	A	N	N	N	N	N	251	55	4.4	0.86	15	8	1	24	1
4	Female	50	MSA-C	2	A	N	N	N	N	N	326	66	6.2	0.93	12	14	2	28	1
5	Female	51	MSA-C	1.5	A	N	N	N	N	N	334	54	6.4	0.73	8	12	2	22	1.33333
6	Female	52	MSA-C	4	A	N	N	N	N	N	237	56	7.1	0.8	14	16	2	32	0.5
7	Female	56	MSA-C	1	A	N	N	N	N	N	270	71	4.7	0.94	9	23	3	35	3
8	Female	58	MSA-P	0.5	A	N	N	N	N	N	212	52	4.3	0.84	7	12	2	21	4
9	Female	59	MSA-C	2	A	N	N	N	N	N	255	53	4	0.82	8	16	2	26	1
10	Female	59	MSA-C	1	A	N	N	N	N	N	282	60	4.1	0.84	13	17	2	32	2
11	Female	60	MSA-C	1	A	N	N	N	N	N	225	50	4.1	0.73	8	16	2	26	2
12	Female	60	MSA-P	3	A	N	N	N	N	N	293	58	8.2	1.06	11	15	4	30	1.33333
13	Female	61	MSA-C	1	A	N	N	N	N	N	257	64	5.2	0.91	7	14	1	22	1
14	Female	61	MSA-C	2	A	N	N	N	N	N	411	64	6.2	0.88	8	14	1	23	0.5
15	Female	62	MSA-P	3	A	N	N	N	N	N	214	55	5.2	0.89	12	20	4	36	1.33333
16	Female	63	MSA-P	1	A	N	N	N	N	N	282	53	5.7	0.86	17	18	4	39	4
17	Female	71	MSA-C	3	A	N	N	N	N	N	364	73	5	1.11	4	17	2	23	0.666667
18	Male	40	MSA-C	4	A	N	N	N	Y	Y	186	60	10.4	0.82	6	14	2	22	0.5
19	Male	41	MSA-P	0.5	A	N	N	N	N	N	338	77	6	1.01	12	12	2	26	4
20	Male	42	MSA-P	0.3	A	N	N	N	Y	Y	376	74	5.3	0.89	14	18	1	33	3.33333
21	Male	46	MSA-C	1.5	A	N	N	N	N	Y	380	73	3.3	0.88	10	18	2	30	1.33333
22	Male	48	MSA-P	10	A	N	N	N	Y	N	439	75	5.6	0.98	15	17	2	34	0.2
23	Male	48	MSA-P	8	A	N	Y	N	Y	N	304	62	4.8	0.66	16	18	2	36	0.25
24	Male	48	MSA-P	1	A	N	N	N	N	N	438	90	6.2	1.1	6	9	1	16	1
25	Male	48	MSA-P	1	A	N	N	N	Y	N	333	81	6.2	1.02	10	7	2	19	2
26	Male	52	MSA-C	0.3	A	N	N	N	N	N	332	71	5.3	0.89	10	11	2	23	6.66667
27	Male	52	MSA-C	4	A	N	N	N	Y	Y	327	84	8	0.98	12	13	2	27	0.5
28	Male	53	MSA-P	2	A	N	N	N	N	N	352	80	5.9	0.92	17	14	2	33	1
29	Male	56	MSA-C	1	A	N	N	N	Y	N	214	49	5.5	0.72	3	8	1	12	1
30	Male	56	MSA-P	3	A	N	N	N	N	N	291	77	6.6	1	9	11	2	22	0.666667
31	Male	58	MSA-P	0.5	A	N	N	N	Y	Y	323	77	6.9	0.91	4	8	1	13	2
32	Male	59	MSA-C	3	A	N	N	N	Y	Y	390	71	3.1	0.93	16	22	5	43	1.66667
33	Male	60	MSA-C	10	A	N	N	N	Y	Y	353	57	5	1.05	11	32	5	48	0.5
34	Male	60	MSA-C	2	A	N	N	N	Y	Y	402	73	4	0.95	3	5	1	9	0.5
35	Male	60	MSA-C	1	A	N	N	N	N	N	380	71	10.2	0.98	2	12	1	15	1
36	Male	61	MSA-P	3	A	N	N	N	N	N	388	82	5.7	0.87	10	10	3	23	1
37	Male	61	MSA-P	2	A	N	N	N	N	N	430	108	5.6	1.27	11	6	1	18	0.5
38	Male	62	MSA-P	0.75	A	N	N	N	N	N	379	74	4	1.11	5	8	2	15	2.66667
39	Male	62	MSA-C	2	A	N	N	N	N	Y	338	98	5.6	1.19	7	9	2	18	1
40	Male	63	MSA-P	3	A	N	N	N	Y	Y	402	80	3.7	1.17	5	5	1	11	0.333333
41	Male	63	MSA-P	15	A	N	N	N	N	N	335	74	3.4	0.91	7	10	3	20	0.2
42	Male	65	MSA-C	5	A	N	Y	N	N	N	265	70	4.7	1	11	19	3	33	0.6
43	Male	65	MSA-P	2	A	N	N	N	N	N	416	97	7.9	1.2	11	17	4	32	2
44	Male	67	MSA-P	3	A	N	N	N	Y	N	608	82	8.9	1.22	4	13	3	20	1
45	Male	68	MSA-C	2	A	N	N	N	Y	Y	242	78	3.3	0.95	11	9	3	23	1.5
46	Male	68	MSA-P	1	A	Y	Y	N	N	N	173	71	4.8	0.84	4	7	1	12	1
47	Male	69	MSA-C	7	A	N	Y	N	Y	Y	253	77	5	1.21	6	12	3	21	0.428571
48	Male	69	MSA-P	1	A	N	N	N	Y	Y	454	86	7.1	1.04	8	12	2	22	2
49	Male	70	MSA-C	2	A	N	N	N	N	N	491	87	5.3	1.19	11	12	4	27	2
50	Male	71	MSA-C	5	A	N	N	N	N	N	264	64	6.3	0.92	10	16	2	28	0.4
51	Male	72	MSA-P	2	A	N	N	N	N	N	295	94	8.9	1.3	21	20	4	45	2
52	Male	72	MSA-C	3	A	N	N	N	Y	N	315	74	6.3	0.99	3	12	2	17	0.666667

## Sheet: Control group - Control Group (
Control Group (n=52, F:M=17:35)
Number	Gender	Age, years	Child-Pugh Classification	Hypertension	Diabetes Mellitus	Anemia	Heavy Smoking	Alcoholic Abuse	UA, μmol/L	SCr, μmol/L	BUN, mmol/L	Cys-C,mg/L
1	Female	35	A	N	N	N	N	N	194	46	4.9	0.54
2	Female	43	A	N	N	N	N	N	202	54	2.6	0.75
3	Female	47	A	N	N	N	N	N	279	72	3.6	0.74
4	Female	50	A	N	N	N	N	N	308	65	6	0.92
5	Female	50	A	N	N	N	N	N	205	54	3.8	0.71
6	Female	52	A	N	N	N	N	N	260	64	5.5	0.81
7	Female	56	A	N	N	N	N	N	216	64	4.3	0.8
8	Female	57	A	N	N	N	N	N	268	61	5	0.77
9	Female	59	A	N	N	N	N	N	355	55	2.4	0.91
10	Female	59	A	N	N	N	N	N	297	57	3	0.91
11	Female	60	A	N	N	N	N	N	257	54	4.7	0.7
12	Female	61	A	N	N	N	N	N	334	64	4.7	0.94
13	Female	61	A	N	N	N	Y	N	175	50	3.7	0.77
14	Female	61	A	N	N	N	N	N	203	55	4.1	0.86
15	Female	62	A	N	N	N	N	N	252	54	6.1	0.94
16	Female	63	A	N	N	N	N	N	161	61	2.7	0.88
17	Female	72	A	N	N	N	N	N	269	58	4.2	0.92
18	Male	40	A	N	N	N	Y	Y	325	64	4.5	0.87
19	Male	42	A	N	N	N	Y	N	301	81	3.2	0.79
20	Male	42	A	N	N	N	Y	Y	371	94	5.7	1.03
21	Male	46	A	N	N	N	N	Y	310	77	4.8	0.93
22	Male	47	A	N	N	N	Y	N	256	81	4	0.94
23	Male	47	A	N	Y	N	Y	N	346	68	4	0.89
24	Male	48	A	N	N	N	N	N	294	75	8.1	0.94
25	Male	49	A	N	N	N	Y	N	270	86	3.5	0.8
26	Male	51	A	N	N	N	Y	Y	347	68	5.6	0.94
27	Male	52	A	N	N	N	Y	Y	241	70	5	0.94
28	Male	53	A	N	N	N	N	N	351	57	3.7	0.89
29	Male	56	A	N	N	N	Y	N	422	69	3.6	0.82
30	Male	56	A	N	N	N	N	N	312	85	3.7	0.79
31	Male	58	A	N	N	N	Y	Y	478	71	3	0.99
32	Male	59	A	N	N	N	Y	Y	288	76	5.1	0.9
33	Male	59	A	N	N	N	Y	Y	286	59	3.5	0.64
34	Male	60	A	N	N	N	N	N	236	73	7.3	0.78
35	Male	60	A	N	N	N	N	N	345	75	3.2	0.98
36	Male	60	A	N	N	N	N	N	275	105	4.7	1.03
37	Male	61	A	N	N	N	N	Y	280	65	4.5	0.94
38	Male	62	A	N	N	N	N	N	238	75	4.2	0.97
39	Male	62	A	N	N	N	N	Y	323	73	4.7	0.89
40	Male	63	A	N	N	N	Y	Y	277	73	6.5	0.77
41	Male	63	A	N	N	N	N	N	289	79	8	1.12
42	Male	65	A	N	Y	N	N	N	311	77	4.1	0.75
43	Male	65	A	N	N	N	N	N	339	63	6	0.81
44	Male	67	A	N	N	N	Y	N	320	72	5.6	0.91
45	Male	68	A	N	N	N	Y	Y	407	102	5.6	1.38
46	Male	68	A	Y	Y	N	N	N	365	96	4.5	0.9
47	Male	69	A	Y	Y	N	Y	Y	230	71	4.9	0.96
48	Male	69	A	N	N	N	Y	Y	268	62	4.5	0.87
49	Male	70	A	N	N	N	N	N	372	108	4.5	1.35
50	Male	71	A	N	N	N	N	N	365	96	4.5	0.9
51	Male	72	A	N	N	N	N	N	224	75	5.3	1.04
52	Male	72	A	N	N	N	Y	N	245	79	4.2	1
